# Supplementary material for: Dimorphic life cycle through transverse division in burrowing hard coral Deltocyathoides orientalis
Source: Sci Rep. 2022 Jun 7;12:9359. doi: 10.1038/s41598-022-13347-2 (PMC9174229; doi:10.1038/s41598-022-13347-2)
Supplement: Supplementary file 5 — Supplementary Table S1. [file 41598_2022_13347_MOESM5_ESM.xlsx]

## Sheet: Sheet1
Supplementary Table S1. A result table of Steel-Dwass's multiple comparison test
	t-value	p-value
A-B	6.63642	1.92827e-10
A-C	7.19624	3.7419e-12
A-D	4.85589	7.13796e-06
B-C	7.89059	7.52731e-14
B-D	4.93484	4.78228e-06
C-D	4.05811	0.000288715
A: GCD of Anthocyathu without GBSD
B: GCD of Anthocyathu with GBSD
C: GBSD of Anthocyathu
D: GCD of Anthocaulu
