# Supplementary material for: Dimorphic life cycle through transverse division in burrowing hard coral Deltocyathoides orientalis
Source: Sci Rep. 2022 Jun 7;12:9359. doi: 10.1038/s41598-022-13347-2 (PMC9174229; doi:10.1038/s41598-022-13347-2)
Supplement: Supplementary file 6 — Supplementary Table S2. [file 41598_2022_13347_MOESM6_ESM.xlsx]

## Sheet: Sheet1
Supplementary Table S2. A result table of Kolmogorov-Smirnov test
Sample	N	D-value	p-value
GCD of Anthocyathu without GBSD	30	0.18492	0.2565
GCD of Anthocyathu with GBSD	42	0.096888	0.8253
GBSD of Anthocyathu	42	0.10226	0.772
GCD of Anthocaulu	11	0.11263	0.999
